# Supplementary material for: A Water-Soluble Thermoplastic Polyamide Acid Sizing Agents for Enhancing Interfacial Properties of Carbon Fibre Reinforced Polyimide Composites
Source: Materials (Basel). 2024 May 26;17(11):2559. doi: 10.3390/ma17112559 (PMC11173954; doi:10.3390/ma17112559)
Supplement: Supplementary file 1 [file materials-17-02559-s001.zip]

Archive with 1 entries (1 files):
- materials-2983064-supplementary.pdf
